# Supplementary material for: Conformational ensemble of native α-synuclein in solution as determined by short-distance crosslinking constraint-guided discrete molecular dynamics simulations
Source: PLoS Comput Biol. 2019 Mar 27;15(3):e1006859. doi: 10.1371/journal.pcbi.1006859 (PMC6453469; doi:10.1371/journal.pcbi.1006859)
Supplement: S1 Table — Crosslinks found which were used during CL-DMD simulations. *These crosslinks were previously reported in [25]. (XLSX) [file pcbi.1006859.s009.xlsx]

## Sheet: Sheet1
Crosslinker	Constraint (Å)	Mass (M+H)	ppm error	Residues 1	Sequence 1	Residues 2	Sequence 2	Crosslink
EDC	0	819.4291	-0.6	5-6	(F)MK(G)	110-114	(Q)EGILE(D)	K6-E110
EDC	0	862.5024	1.6	110-113	(Q)EGIL(E)	93-96	(T)GFVK(K)	K96-E110
EDC	0	901.5341	1.9	110-113	(Q)EGIL(E)	95-98	(F)VKKD(Q)	K96-E110
EDC	0	963.5496	2	110-113	(Q)EGIL(E)	92-96	(A)TGFVK(K)	K96-E110
EDC	0	980.4061	0.8	5-6	(F)MK(G)	126-131	(Y)EMPSEE(G)	K6-E126
EDC	0	990.5969	1.9	110-113	(Q)EGIL(E)	93-97	(T)GFVKK(D)	K96-E110
EDC	0	991.5458	0.6	93-96	(T)GFVK(K)	110-114	(Q)EGILE(D)	K96-E110
EDC	0	1004.5613	1.5	42-45	(G)SKTK(E)	110-114	(Q)EGILE(D)	K43-E114
EDC	0	1030.5772	1.2	95-98	(F)VKKD(Q)	110-114	(Q)EGILE(D)	K96-E110
EDC	0	1044.5591	-1.3	97-100	(K)KDQL(G)	110-114	(Q)EGILE(D)	K96-E110
EDC	0	1078.5423	-0.2	95-98	(F)VKKD(Q)	136-140	(D)YEPEA(-)	K96-E137
EDC	0	1106.5031	0.8	7-10	(K)GLSK(A)	126-131	(Y)EMPSEE(G)	K10-E126
EDC	0	1111.545	0.7	1-4	(-)MDVF(M)	9-14	(L)SKAKEG(V)	N-term-E13
EDC	0	1165.5933	-0.5	1-4	(-)MDVF(M)	11-17	(K)AKEGVVA(A)	N-term-E13
EDC	0	1178.5242	0.8	80-83	(Q)KTVE(G)	126-131	(Y)EMPSEE(G)	K80-E126
EDC	0	1190.5695	-0.1	93-96	(T)GFVK(K)	104-110	(N)EEGAPQE(G)	K96-E110
EDC	0	1213.4738	1.6	1-4	(-)MDVF(M)	126-131	(Y)EMPSEE(G)	N-term-E126
EDC	0	1234.6668	1.2	110-114	(Q)EGILE(D)	93-98	(T)GFVKKD(Q)	K96-E110
EDC	0	1291.6174	-0.3	92-96	(A)TGFVK(K)	104-110	(N)EEGAPQE(G)	K96-E110
EDC	0	1306.582	1.3	80-85	(Q)KTVEGA(G)	126-131	(Y)EMPSEE(G)	K80-E126
EDC	0	1309.7474	0.4	110-113	(Q)EGIL(E)	43-50	(S)KTKEGVVH(G)	K43-E110
EDC	0	1361.6249	0.7	42-45	(G)SKTK(E)	114-121	(L)EDMPVDPD(N)	K43-E114
EDC	0	1409.5626	-1.5	1-4	(-)MDVF(M)	114-121	(L)EDMPVDPD(N)	N-term-E114
TATA*	5	697.32574	1	82-85	(T)VEGA(G)	117-118	(M)PV(D)	V82-P117
TATA*	5	724.33746	-0.2	26-28	(G)VAE(A)	107-109	(G)APQ(E)	V26-A107
TATA*	5	834.40641	1.1	5-8	(F)MKGL(S)	16-17	(V)VA(A)	M5-V16
TATA*	5	1080.51757	0.5	65-72	(T)NVGGAVVT(G)	138-139	(E)PE(A)	N65-P138
TATA*	5	1102.54943	0.6	45-50	(T)KEGVVH(G)	107-109	(G)APQ(E)	K45-A107
TATA*	5	1199.63008	1.1	5-11	(F)MKGLSKA(K)	24-27	(K)QGVA(E)	M5-G25
TATA*	5	1260.66819	1.1	31-36	(A)GKTKEG(V)	37-41	(G)VLYVG(S)	G31-V37
TATA*	5	1472.60277	0.6	117-125	(M)PVDPDNEAY(E)	128-130	(M)PSE(E)	P117-P128
TATA*	5	1547.58079	-2	114-121	(L)EDMPVDPD(N)	125-128	(A)YEMP(S)	D121-Y125
TATA*	5	1595.57311	0.7	119-125	(V)DPDNEAY(E)	130-134	(S)EEGYQ(D)	D121-E130
ABAS	7	1001.51165	1.3	95-97	(F)VKK(D)	1-4	(-)MDVF(M)	K97-N-term
ABAS	7	1058.49889	-0.8	1-4	(-)MDVF(M)	23-26	(T)KQGV(A)	N-term-K23
ABAS	7	861.380602	0.6	9-10	(L)SK(A)	1-4	(-)MDVF(M)	N-term-K10
ABAS	7	932.417833	0.4	9-11	(L)SKA(K)	1-4	(-)MDVF(M)	N-term-K10
ABAS	7	1060.513597	-0.4	9-12	(L)SKAK(E)	1-4	(-)MDVF(M)	N-term-K10
ABAS	7	1075.476732	-0.2	19-22	(A)AEKT(K)	1-4	(-)MDVF(M)	N-term-K21
ABAS	7	1016.5508	1.5	47-50	(E)GVVH(G)	95-98	(F)VKKD(Q)	H50-K96
SDA	5	1450.776371	1.7	25-28	(Q)GVAE(A)	31-39	(A)GKTKEGVLY(V)	E28-K32
SDA	5	1722.901401	0.4	105-109	(E)EGAPQ(E)	40-50	(Y)VGSKTKEGVVH(G)	K45-E105
SDA	5	2621.417515	1.7	35-43	(K)EGVLYVGSK(T)	5-20	(F)MKGLSKAKEGVVAAAE(K)	K12-K43
SDA	5	2639.429416	-0.1	85-96	(G)AGSIAAATGFVK(K)	35-48	(K)EGVLYVGSKTKEGV(V)	S42-K96
