# Supplementary material for: Conformational ensemble of native α-synuclein in solution as determined by short-distance crosslinking constraint-guided discrete molecular dynamics simulations
Source: PLoS Comput Biol. 2019 Mar 27;15(3):e1006859. doi: 10.1371/journal.pcbi.1006859 (PMC6453469; doi:10.1371/journal.pcbi.1006859)
Supplement: S2 Table — Residues modified by PCAS-12C613C6 in a urea-PCAS surface modification experiment. H/L ratios measure the surface exposure of a residue by comparing the ratio of native to urea-treated proteins modified by PCAS-12C613C6. A ratio of over 1.5 indicates that the residue in question is somewhat protected in the native structure. (XLSX) [file pcbi.1006859.s010.xlsx]

## Sheet: Sheet1
Peptide	Mass	ppm error	H/L ratio	Lysine
A.AAEKTK(+105.02)QGVAE.A	1235.62	0.6	2.599	23
T.K(+105.02)EGVVHGVAT.V	1100.56	2.1	1.025	45
T.AVAQK(+105.02)TVE.G	949.487	0.2	0.812	80
F.VK(+105.02)KDQL.G	834.46	0.3	1.852	96
F.VKK(+105.02)DQL.G	834.46	0.5	1.932	97
L.GK(+105.02)NEEGAPQEGIL.E	1445.68	-0.2	0.903	102
