# Supplementary material for: Conformational ensemble of native α-synuclein in solution as determined by short-distance crosslinking constraint-guided discrete molecular dynamics simulations
Source: PLoS Comput Biol. 2019 Mar 27;15(3):e1006859. doi: 10.1371/journal.pcbi.1006859 (PMC6453469; doi:10.1371/journal.pcbi.1006859)
Supplement: S3 Table — Long-distance crosslinks detected using CBDPS crosslinker. All crosslinks were within the 25Å distance maximum for CBDPS. (XLSX) [file pcbi.1006859.s011.xlsx]

## Sheet: Sheet1
Mass (M+H)	ppm error	Residues 1	Sequence 1	Residues 2	Sequence 2	Constraint
1175.51140	0.4	9-10	(L)SK(A)	31-34	(A)GKTK(E)	K10-K32
1220.50327	-1.9	93-96	(T)GFVK(K)	97-98	(K)KD(Q)	K96-K97
1237.46263	-0.4	10-11	(S)KA(K)	1-4	(-)MDVF(M)	N-K10
1265.49303	0.3	95-96	(F)VK(K)	1-4	(-)MDVF(M)	N-K96
1297.46311	1.8	5-6	(F)MK(G)	1-4	(-)MDVF(M)	N-K6
1337.56407	-1.4	5-6	(F)MK(G)	92-96	(A)TGFVK(K)	K6-K96
1390.57371	-0.2	5-6	(F)MK(G)	80-85	(Q)KTVEGA(G)	K6-K96
1437.57871	-0.3	8-11	(G)LSKA(K)	1-4	(-)MDVF(M)	K6-K80
1452.58965	-0.4	9-12	(L)SKAK(E)	1-4	(-)MDVF(M)	N-K10
1454.61598	0	5-6	(F)MK(G)	45-50	(T)KEGVVH(G)	K6-K45
1485.74860	0.1	95-97	(F)VKK(D)	7-12	(K)GLSKAK(E)	K12-K96
1495.66149	-0.8	11-12	(K)AK(E)	44-50	(K)TKEGVVH(G)	K12-K45
1511.65315	1.4	42-44	(G)SKT(K)	45-50	(T)KEGVVH(G)	K43-K12
1516.65551	-1.8	5-7	(F)MKG(L)	11-17	(K)AKEGVVA(A)	K6-K12
1582.69335	-0.6	31-33	(A)GKT(K)	44-50	(K)TKEGVVH(G)	K32-K45
1603.70299	-0.3	54-59	(A)TVAEKT(K)	78-81	(V)AQKT(V)	K58-K80
1622.69469	0	7-12	(K)GLSKAK(E)	1-4	(-)MDVF(M)	N-K10
1622.69548	-0.5	1-4	(-)MDVF(M)	7-12	(K)GLSKAK(E)	N-K10
1638.65325	-0.1	1-4	(-)MDVF(M)	9-14	(L)SKAKEG(V)	N-K10
1674.75820	0.1	5-6	(F)MK(G)	9-17	(L)SKAKEGVVA(A)	K6-K10
1692.70000	0.1	1-4	(-)MDVF(M)	11-17	(K)AKEGVVA(A)	N-K12
1707.71177	-0.4	97-102	(K)KDQLGK(N)	1-4	(-)MDVF(M)	N-K97
1770.78916	0.8	5-6	(F)MK(G)	42-50	(G)SKTKEGVVH(G)	K6-K43 or 45
1788.76683	-1.1	5-6	(F)MK(G)	60-69	(T)KEQVTNVGGA(V)	K6-K60
1796.78855	-0.5	18-22	(A)AAEKT(K)	44-50	(K)TKEGVVH(G)	K21-K45
1805.81431	-0.6	80-85	(Q)KTVEGA(G)	93-98	(T)GFVKKD(Q)	K80-K96 or 97
1807.80556	-1	23-28	(T)KQGVAE(A)	45-50	(T)KEGVVH(G)	K23-K45
1822.84191	-1.2	34-38	(T)KEGVL(Y)	44-50	(K)TKEGVVH(G)	K34-K45
1824.82063	-0.9	44-50	(K)TKEGVVH(G)	55-59	(T)VAEKT(K)	K45-K58
1984.93979	0.2	6-9	(M)KGLS(K)	11-21	(K)AKEGVVAAAEK(T)	K6-K12
2000.94476	0.8	9-12	(L)SKAK(E)	22-32	(K)TKQGVAEAAGK(T)	K10-K32
2016.91384	-0.8	5-8	(F)MKGL(S)	19-28	(A)AEKTKQGVAE(A)	K6-K21
2028.94701	0.8	5-8	(F)MKGL(S)	11-21	(K)AKEGVVAAAEK(T)	K6-K10
2091.91261	-0.4	1-4	(-)MDVF(M)	11-21	(K)AKEGVVAAAEK(T)	N-K21
2113.03324	0.9	6-10	(M)KGLSK(A)	11-21	(K)AKEGVVAAAEK(T)	K6-K12
2121.92064	0.8	1-4	(-)MDVF(M)	13-23	(K)EGVVAAAEKTK(Q)	N-K12
2121.92357	-0.5	13-23	(K)EGVVAAAEKTK(Q)	1-4	(-)MDVF(M)	N-K21
2274.08695	-0.4	5-10	(F)MKGLSK(A)	13-23	(K)EGVVAAAEKTK(Q)	K6-K21
2351.05039	-1.3	1-6	(-)MDVFMK(G)	11-21	(K)AKEGVVAAAEK(T)	N-K12
2580.20341	-1.2	95-96	(F)VK(K)	97-113	(K)KDQLGKNEEGAPQEGIL(E)	K96-K97 or 102
2803.37143	-0.9	80-96	(Q)KTVEGAGSIAAATGFVK(K)	97-102	(K)KDQLGK(N)	K80-K96
